# Supplementary material for: Applications and implementation considerations for stepped-wedge designs in sub-Saharan Africa: a systematic review
Source: Front Epidemiol. 2026 Mar 25;6:1529289. doi: 10.3389/fepid.2026.1529289 (PMC13057542; doi:10.3389/fepid.2026.1529289)
Supplement: Supplementary file 1 [file Table1.xlsx]

## Sheet: CONSORT
	Author (Year)	Title and abstract		Introduction		Methods									Results								Discussion
		Phrase "step or stepped wedge" used	Phrase "randomized" used	Rationale for stepped wedge design	Rationale for clustering	Design	Intervention	Sample Size		Randomization					Participant flow			Main results				Adverse effects
						Diagram of design	Adequately described	Sample size calculation reported	Use of intracluster correlation coefficient	Sequence generation stated	Allocation concealment	Restrictions used	Blinding	Use of intention-to-treat principle	Flow diagram	Number of clusters analyzed	Number of individual analyzed	Baseline data reported	Summary of primary outcome	Effect size stated	Precision estimation stated	Side effects reported	Generalizability	Limitations
1	Adithya Cattamanchi, 2021	1	1	1	1	1	1	1	1	1	0	1	0	1	1	1	1	1	1	1	1	0	1	1
2	Alexandra E. Ridout, 2023	1	1	1	1	1	1	1	1	1	1	1	0	1	1	1	1	1	1	1	1	1	1	1
3	Alfred B Tiono, 2014	1	1	1	1	1	1	1	0	1	1	0	1	0	1	1	1	1	1	1	1	1	1	1
4	Ali M. Giusto, 2017	1	1	1	1	1	1	1	1	1	1	1	0	1	1	1	1	1	1	1	1	0	1	1
5	Ana Pilar Betrán, 2018	1	1	1	1	1	1	1	1	1	1	1	0	1	1	1	1	1	1	1	1	0	1	1
6	Andrew F. Auld, 2020	1	1	1	1	1	1	1	1	1	1	1	0	1	1	1	1	1	1	1	1	0	1	1
7	Anne Antonia Cornelia van Tetering, 2021	1	1	1	1	0	1	1	1	1	0	0	1	0	0	1	1	1	1	1	1	0	1	1
8	Anne Cockcroft, 2022	1	1	1	1	1	1	1	1	1	1	1	0	1	1	1	1	1	1	1	1	0	1	1
9	Badara Cisse, 2016	1	1	1	1	1	1	1	1	1	0	1	0	1	1	1	1	1	1	1	1	0	1	1
10	Calum Davey, 2015	1	1	1	1	1	1	1	1	1	0	1	1	1	1	1	1	1	1	0	1	1	1	1
11	CE Boeke, 2020	1	1	1	1	1	1	1	1	1	1	0	0	1	1	1	1	1	1	1	1	1	1	1
12	Clara A. Agutu, 2022	1	1	1	1	1	1	0	0	1	1	0	0	1	1	1	1	1	1	1	1	0	1	1
13	David A. Larsen, 2015	1	1	1	1	1	1	1	1	1	1	1	1	1	1	1	1	1	1	1	1	1	1	1
14	David B. Meya, 2019	1	1	1	1	1	1	1	1	1	1	1	1	1	1	1	1	1	1	1	1	1	1	1
15	Dorothy Thomas, 2022	1	1	1	1	0	1	1	0	1	0	0	0	0	1	1	1	1	1	1	1	0	1	1
16	Eduard J. Sanders, 2021	1	1	1	1	1	1	1	1	1	0	1	0	1	1	1	1	1	1	1	1	0	1	1
17	Elaine J. Abrams, 2019	1	1	1	1	1	1	1	1	1	1	1	0	1	1	1	1	1	1	1	1	0	1	1
18	Elizabeth M Irungu, 2021	1	1	1	1	1	1	1	1	1	1	1	0	1	1	1	1	1	1	1	1	0	1	1
19	Emily B Wroe, 2021	1	1	1	1	1	1	0	1	1	0	0	0	0	1	1	1	1	1	1	1	0	1	1
20	Emma Sacks, 2020	1	1	1	1	1	1	1	1	1	0	1	1	1	1	1	1	1	1	1	1	0	1	1
21	Eva Wodeya Wanyenze, 2022	1	1	1	1	1	1	1	0	1	1	0	0	0	1	1	1	1	1	1	1	1	1	1
22	Eva Wodeya Wanyenze, 2023	1	1	1	1	1	1	1	0	1	1	0	0	1	1	1	1	1	1	1	1	0	1	1
23	Eve S. Puffer, 2016	1	1	1	1	1	1	1	1	1	0	1	1	1	1	1	1	1	1	1	1	1	1	1
24	F. Mosha, 2005	1	1	1	1	0	1	0	0	0	0	0	0	0	0	1	1	1	1	0	0	0	1	1
25	Frauke Rudolf, 2021	1	1	1	1	1	1	1	0	0	0	1	1	1	1	1	1	1	1	1	1	0	1	1
26	Geofrey Musinguzi, 2020	1	1	1	1	1	1	1	1	1	0		0	0	1	1	1	1	1	1	1	0	1	1
27	Geoffrey A. Jobson, 2021	1	1	1	1	1	1	0	0	1	1	0	0	0	1	1	1	1	1	1	1	0	1	1
28	Gideon Amanyire, 2016	1	1	1	1	1	1	1	1	1	1	0	0	1	1	1	1	1	1	1	1	1	1	1
29	Griphin Baxter Chirambo, 2021	1	1	1	1	1	1	1	1	1	1	1	0	1	1	1	1	1	1	1	1	0	1	1
30	H. Manisha Yapa, 2020	1	1	1	1	1	1	1	1	1	1	0	0	1	1	1	1	1	1	1	1	1	1	1
31	H. Manisha Yapa, 2020	1	1	1	1	1	1	1	1	1	1	1	0	1	1	1	1	1	1	1	1	0	1	1
32	Hamish R.Graham, 2019	1	1	1	1	1	1	1	1	1	1	1	0	1	1	1	1	1	1	1	1	0	1	1
33	Hamish R.Graham, 2021	1	1	1	1	1	1	1	1	1	1	1	0	1	1	1	1	1	1	1	1	0	1	1
34	Hellen M. Okinyi, BSN1, 2022	1	1	1	1	1	1	1	1	1	1	1	1	1	1	1	1	1	1	1	1	0	1	1
35	Holly A. Anger,	1	1	1	1	1	1	1	1	1	1	1	1	1	1	1	1	1	1	1	1	1	1	1
36	J. L. Ndiaye, 2016	1	1	1	1	1	1	1	1	1	0	1	1	1	1	1	1	1	1	1	1	1	1	1
37	Jackie Sturt, 2023	1	1	1	1	1	1	1	1	1	1	1	1	1	1	1	1	1	1	1	1	1	1	1
38	Jacqueline W. Ndirangu, 2022	1	1	1	1	1	1	0	0	1	0	0	0	1	1	1	1	1	1	1	1	1	1	1
39	James T. Pfeiffer, 2017	1	1	1	1	1	1	1	1	1	0	1	1	1	1	1	1	1	1	1	1	0	1	1
40	Janina Isabel Steinert, 2021	1	1	1	1	1	1	1	1	1	1	1	1	1	1	1	1	1	1	1	1	0	1	1
41	Janina Isabel Steinert, 2020	1	1	1	1	1	1	0	0	1	0	0	1	0	1	1	1	1	1	1	1	1	1	1
42	Jeffrey Rewley, 2020	1	1	1	1	1	1	1	1	1	0	1	1	1	1	1	1	1	1	1	1	1	1	1
43	Johanna Åhsberg, 2023	1	1	1	1	1	1	1	1	1	0	1	0	1	1	1	1	1	1	1	1	0	1	1
44	Josee Uwamariya, 2021	1	1	1	1	1	1	1	0	1	1	0	0	1	1	1	1	1	1	1	1	1	1	1
45	Katherine R. Sabourin, 2022	1	1	1	1	1	1	0	1	1	0	1	1	1	1	1	1	1	1	1	1	1	1	1
46	Kenneth K. Mugwanya, 2023	1	1	1	1	0	1	0	0	0	0	0	0	0	1	1	1	1	1	0	0	0	1	1
47	Khalid Omer, 2021	1	1	1	1	1	1	1	1	1	0	1	0	1	1	1	1	1	1	1	1	0	1	1
48	L Farrant, 2022	1	1	1	1	1	1	1	1	1	1	1	0	1	1	1	1	1	1	1	1	0	1	1
49	L. Ketema, 2020	1	1	1	1	1	1	1	1	1	1	1	1	1	1	1	1	1	1	1	1	1	1	1
50	L Powell, 2023	1	1	1	1	1	1	1	0	1	0	1	1	1	1	1	1	1	1	1	1	1	1	1
51	Lea Multerer, 2021	1	1	1	1	1	1	1	0	1	0	1	0	0	0	1	1	1	1	1	1	0	1	1
52	Leigh Senderowicz, 2022	1	1	1	1	1	1	1	1	1	1	1	0	1	1	1	1	1	1	1	1	0	1	1
53	Lily C. Kumbani	1	1	1	1	1	1	1	1	1	1	1	1	1	1	1	1	1	1	1	1	1	1	1
54	Lily D. Yan, 2017	1	1	1	1	1	0	0	1	1	1	0	0	0	1	1	1	1	1	1	1	0	1	1
55	Margaret W. Gichane, 2020	1	1	1	1	1	1	1	1	1	1	1	0	1	1	1	1	1	1	1	1	0	1	1
56	Mary C Smith Fawzi, 2019	1	1	1	1	1	1	1	1	1	1	1	0	1	1	1	1	1	1	1	1	1	1	1
57	Mathieu Maheu-Giroux, 2013	1	1	1	1	1	1	1	1	1	0	1	0	1	1	1	1	1	1	1	1	0	1	1
58	Monica P. Patel, 2005	1	1	1	1	1	1	1	0	0	0	1	0	1	1	1	1	1	1	1	1	0	1	1
59	Monique A. Wyatt, 2024	1	1	1	1	1	1	1	1	1	0	1	1	1	1	1	1	1	1	1	1	1	1	1
60	Noah Kiwanuka, 2023	1	1	1	1	1	1	1	1	1	1	1	1	1	1	1	1	1	1	1	1	1	1	1
61	Nynke van den Broek, 2019	1	1	1	1	1	1	1	0	1	1	0	0	1	1	1	1	1	1	1	1	1	1	1
62	Osondu Ogbuoji, 2019	1	1	1	1	1	1	1	0	1	0	1	1	1	1	1	1	1	1	1	1	0	1	1
63	Pamela K. Kohler	1	1	1	1	1	1	1	1	1	1	1	1	1	1	1	1	1	1	1	1	1	1	1
64	Pascal Geldsetzer, 2020	1	1	1	1	1	1	1	1	1	1	1	0	1	1	1	1	1	1	1	1	0	1	1
65	Pren Naidoo, 2017	1	1	1	1	1	1	1	0	1	0	1	0	1	1	1	1	1	1	1	1	1	1	1
66	Pren Naidoo, 2016	1	1	1	1	1	1	0	0	0	0	0	0	0	1	1	1	1	1	1	1	0	1	1
67	Priya B. Shete, 2023	1	1	1	1	1	1	1	1	1	0	1	0	1	1	1	1	1	1	1	1	1	1	1
68	Renee Heffron, 2022	1	1	1	1	1	1	1	1	1	0	1	0	1	1	1	1	1	1	1	1	1	1	1
69	Ryan R. Thompson, 2022	1	1	0	0	1	1	0	0	1	0	0	0	1	0	1	1	1	1	1	1	0	1	1
70	Sam Ononge, 2014	1	1	1	1	1	1	1	0	1	0	1	0	1	1	1	1	1	1	1	1	1	1	1
71	Sam Ononge, 2015	1	1	1	1	1	1	1	1	1	0	1	0	1	1	1	1	1	1	1	1	1	1	1
72	Samson Winani, 2007	1	1	1	1	1	1	0	0	1	1	0	0	0	1	1	1	1	1	1	1	1	1	1
73	Scott Dryden-Peterson, 2015	1	1	1	1	1	1	1	0	1	1	1	1	1	1	1	1	1	1	1	1	0	1	1
74	Shaukat Khan, 2020	1	1	1	1	1	1	1	1	1	1	1	1	1	1	1	1	1	1	1	1	1	1	1
75	Slawa Rokicki, 2021	1	1	1	1	1	1	1	1	1	0	1	0	1	1	1	1	1	1	1	1	0	1	1
76	Sophie Sarrassat, 2021	1	1	1	1	1	1	1	1	1	1	1	0	1	1	1	1	1	1	1	1	0	1	1
77	Stella-Maria Paddick, 2017	1	1	1	1	1	1	1	0	1	1	1	1	1	1	1	1	1	1	1	1	1	1	1
78	Stephanie R. Psaki, 2022	1	1	1	1	1	1	1	1	1	0	1	1	1	1	1	1	1	1	1	1	1	1	1
79	Tefera Agizew, 2019	1	1	1	1	1	1	1	1	1	1	1	0	1	1	1	1	1	1	1	1	1	1	1
80	Thomas A. Odeny, 2019	1	1	1	1	1	1	1	1	1	0	1	0	1	1	1	1	1	1	1	1	1	1	1
81	Tobias Homan, 2016	1	1	1	1	1	1	1	1	1	1	1	0	1	1	1	1	1	1	1	1	0	1	1
82	Wendee M. Wechsberg, 2021	1	1	1	1	1	1	0	0	1	1	0	0	0	1	1	1	1	1	1	1	1	1	1
83	Wilbroad Mutale, 2023	1	1	1	1	1	1	1	1	1	0	1	0	1	1	1	1	1	1	1	1	1	1	1
84	William P. Killam, 2010	1	1	1	1	1	1	1	1	1	1	1	1	1	1	1	1	1	1	1	1	1	1	1
85	Wit Wichaidit, 2019	1	1	1	1	1	1	0	0	1	1	0	0	0	1	1	1	1	1	1	1	1	1	1
	Total	85	85	84	84	81	84	71	59	80	47	61	29	69	81	85	85	85	85	82	83	41	85	85
1	Yes	85	85	84	84	81	84	71	59	80	47	61	29	69	81	85	85	85	85	82	83	41	85	85
0	No	0	0	1	1	4	1	14	26	5	38	24	56	16	4	0	0	0	0	3	2	44	0	0
